# Supplementary material for: The Effect of Natural Feline Coronavirus Infection on the Host Immune Response: A Whole-Transcriptome Analysis of the Mesenteric Lymph Nodes in Cats with and without Feline Infectious Peritonitis
Source: Pathogens. 2020 Jun 29;9(7):524. doi: 10.3390/pathogens9070524 (PMC7400348; doi:10.3390/pathogens9070524)
Supplement: Supplementary file 1 [file pathogens-09-00524-s001.zip]

Archive with 9 entries (9 files):
- new Table S1 signalment.docx
- new table S2.docx
- new Table S3.docx
- new Table S4.docx
- new Table S5.docx
- SuppFig_1.pdf
- SuppFig_2.pdf
- SuppFig_3.pdf
- Table S6.xlsx
