# Supplementary material for: The Effect of Natural Feline Coronavirus Infection on the Host Immune Response: A Whole-Transcriptome Analysis of the Mesenteric Lymph Nodes in Cats with and without Feline Infectious Peritonitis
Source: Pathogens. 2020 Jun 29;9(7):524. doi: 10.3390/pathogens9070524 (PMC7400348; doi:10.3390/pathogens9070524)
Supplement: Supplementary file 1 [file pathogens-09-00524-s001.zip › Table S6.xlsx]

## Sheet: Sheet1
Identifier	gene_name	type	description	gc	GO BP	GO MF	GO CC	featWidth	pValue	fdr	seqnames	start	end	width
ENSFCAG00000030232		protein_coding		0.4452	GO:0035634; GO:0016579; GO:0006511	GO:0019785; GO:0036459		1806	3.168e-13	4.217e-09	B4	33460133	33510490	50358
ENSFCAG00000018602		protein_coding		0.5675	GO:0016064; GO:0006956; GO:0010951; GO:0006954	GO:0004866	GO:0005615; GO:0005576	5253	1.614e-12	1.074e-08	B2	33590625	33605184	14560
ENSFCAG00000006163	HERC5	protein_coding	HECT and RLD domain containing E3 ubiquitin protein ligase 5 [Source:HGNC Symbol;Acc:HGNC:24368]	0.4267	GO:0050688; GO:0032020; GO:0016567	GO:0042296; GO:0003723; GO:0004842; GO:0016740		3255	2.535e-12	1.125e-08	B1	132608961	132655396	46436
ENSFCAG00000027005		protein_coding		0.452	GO:0017121	GO:0017128	GO:0005886	969	3.686e-12	1.227e-08	C2	116620157	116642799	22643
ENSFCAG00000012538		protein_coding		0.5186	GO:0051607			1425	2.138e-11	4.843e-08	D2	8667825	8669249	1425
ENSFCAG00000009503	CXCL10	protein_coding	C-X-C motif chemokine ligand 10 [Source:HGNC Symbol;Acc:HGNC:10637]	0.3805	GO:2000406; GO:1901740; GO:1901509; GO:0090026; GO:0071222; GO:0070098; GO:0051607; GO:0051281; GO:0045662; GO:0043950; GO:0042127; GO:0042118; GO:0030816; GO:0010819; GO:0010818; GO:0007186; GO:0006935; GO:0002690; GO:0032496; GO:0006955; GO:0006954; GO:0006952	GO:0048248; GO:0008201; GO:0008009; GO:0005125	GO:0009897; GO:0005615; GO:0005576	297	2.773e-11	4.843e-08	B1	144026215	144027692	1478
ENSFCAG00000014503	CCRL2	protein_coding	C-C motif chemokine receptor like 2 [Source:HGNC Symbol;Acc:HGNC:1612]	0.5486	GO:0006954; GO:0070098; GO:0006935; GO:0007186; GO:0007165	GO:0048020; GO:0042379; GO:0004950; GO:0004930; GO:0004871	GO:0005887; GO:0016021; GO:0016020	1050	3.361e-11	4.843e-08	A2	15614248	15615297	1050
ENSFCAG00000023547	MDK	protein_coding	midkine (neurite growth-promoting factor 2) [Source:HGNC Symbol;Acc:HGNC:6972]	0.6031	GO:0001662; GO:0007614; GO:0009611; GO:0021542; GO:0021681; GO:0021766; GO:0021987; GO:0030421; GO:0043524; GO:0045893; GO:0050795; GO:1901215	GO:0008083; GO:0008201		2290	3.673e-11	4.843e-08	D1	100431134	100434403	3270
ENSFCAG00000023982	C1orf162	protein_coding	chromosome 1 open reading frame 162 [Source:HGNC Symbol;Acc:HGNC:28344]	0.518			GO:0016021; GO:0016020	919	3.796e-11	4.843e-08	C1	93888778	93890615	1838
ENSFCAG00000028104	UBE2L6	protein_coding	ubiquitin conjugating enzyme E2 L6 [Source:HGNC Symbol;Acc:HGNC:12490]	0.566	GO:0019941; GO:0032020	GO:0005524; GO:0000166; GO:0019787; GO:0042296		1689	4.128e-11	4.843e-08	D1	104155203	104169192	13990
ENSFCAG00000009641		protein_coding		0.5472	GO:0051607; GO:0006955	GO:0003725; GO:0016740; GO:0003723; GO:0005524		1906	4.158e-11	4.843e-08	D3	17033860	17062041	28182
ENSFCAG00000001294	DDX58	protein_coding	DExD/H-box helicase 58 [Source:HGNC Symbol;Acc:HGNC:19102]	0.4242	GO:0045944; GO:0045087; GO:0043330; GO:0042993; GO:0039529; GO:0032757; GO:0032755; GO:0032728; GO:0032727; GO:0032725; GO:0030334; GO:0010628; GO:0009615; GO:0009597; GO:0002230	GO:0042802; GO:0031625; GO:0008270; GO:0003727; GO:0003725; GO:0003690; GO:0016787; GO:0005524; GO:0046872; GO:0003677	GO:0032587; GO:0015629; GO:0005923; GO:0005829; GO:0005737	5349	4.365e-11	4.843e-08	D4	57109759	57149173	39415
ENSFCAG00000005933		protein_coding		0.4841				1789	6.073e-11	5.858e-08	D2	8679499	8686665	7167
ENSFCAG00000008727	HERC6	protein_coding	HECT and RLD domain containing E3 ubiquitin protein ligase family member 6 [Source:HGNC Symbol;Acc:HGNC:26072]	0.4394	GO:0002244; GO:0016567	GO:0004842; GO:0016740	GO:0005829; GO:0005634	3093	6.322e-11	5.858e-08	B1	132660502	132722138	61637
ENSFCAG00000018779	IFIT3	protein_coding	interferon induced protein with tetratricopeptide repeats 3 [Source:HGNC Symbol;Acc:HGNC:5411]	0.4858	GO:0035457; GO:0051607; GO:0008285; GO:0009615; GO:0043066	GO:0042802	GO:0005737; GO:0005739; GO:0005829	1338	7.425e-11	5.858e-08	D2	8657945	8659282	1338
ENSFCAG00000030632	PSMB9	protein_coding	proteasome subunit beta 9 [Source:HGNC Symbol;Acc:HGNC:9546]	0.5587	GO:0051603; GO:0006508; GO:2000116	GO:0004298; GO:0004175; GO:0008233; GO:0016787	GO:0005839; GO:0000502; GO:0005737; GO:0005634; GO:0005829; GO:0070062	767	7.64e-11	5.858e-08	B2	34545022	34550131	5110
ENSFCAG00000007303		protein_coding		0.39		GO:0008270; GO:0046872		2228	7.827e-11	5.858e-08	C1	151603053	151625403	22351
ENSFCAG00000005921	CASP1	protein_coding	caspase-1 [Source:RefSeq peptide;Acc:NP_001009365]	0.511	GO:0042981; GO:0006508; GO:0070059; GO:0097193; GO:1904646	GO:0004197; GO:0008234; GO:0008233; GO:0016787	GO:0005739; GO:0005783; GO:0005829; GO:0005886	1590	7.92e-11	5.858e-08	D1	3169649	3183974	14326
ENSFCAG00000000645	C5	protein_coding	complement C5 [Source:HGNC Symbol;Acc:HGNC:1331]	0.4385	GO:0090197; GO:0045766; GO:0010760; GO:0010575; GO:0001701; GO:0010951	GO:0004866	GO:0070062; GO:0005579; GO:0005615; GO:0005576	7665	8.543e-11	5.986e-08	D4	82081683	82170504	88822
ENSFCAG00000006629	SERPING1	protein_coding	serpin family G member 1 [Source:HGNC Symbol;Acc:HGNC:1228]	0.5592	GO:0001869; GO:0010951	GO:0004867	GO:0072562; GO:0070062; GO:0005615	1758	1.211e-10	7.813e-08	D1	104198365	104210677	12313
ENSFCAG00000022075	SRL	protein_coding	sarcalumenin [Source:HGNC Symbol;Acc:HGNC:11295]	0.5383		GO:0005525		3901	1.253e-10	7.813e-08	E3	39520217	39557159	36943
ENSFCAG00000011596	SMPDL3A	protein_coding	sphingomyelin phosphodiesterase acid like 3A [Source:HGNC Symbol;Acc:HGNC:17389]	0.422	GO:0009143; GO:0006685	GO:0008270; GO:0008081; GO:0004767; GO:0016787	GO:0070062; GO:0005615; GO:0005576	1353	1.34e-10	7.813e-08	B2	112783481	112799380	15900
ENSFCAG00000010153	GPR84	protein_coding	G protein-coupled receptor 84 [Source:HGNC Symbol;Acc:HGNC:4535]	0.6	GO:0007200; GO:0007188; GO:0007218; GO:0007186	GO:0004966; GO:0004930	GO:0043235; GO:0005887; GO:0016021; GO:0016020	1185	1.374e-10	7.813e-08	B4	83091745	83092929	1185
ENSFCAG00000000928	DTX3L	protein_coding	deltex E3 ubiquitin ligase 3L [Source:HGNC Symbol;Acc:HGNC:30323]	0.4761	GO:0010390; GO:0006974; GO:0006302	GO:0042393; GO:0004842; GO:0008270	GO:0005829; GO:0005737; GO:0005654; GO:0005634	3016	1.408e-10	7.813e-08	C2	67741709	67750825	9117
ENSFCAG00000029293	TLR2	protein_coding	toll like receptor 2 [Source:HGNC Symbol;Acc:HGNC:11848]	0.4467	GO:0050729; GO:0050707; GO:0002755; GO:0002224; GO:0045087; GO:0007165; GO:0002376; GO:0006954; GO:0006955; GO:0002237; GO:0002374; GO:0007252; GO:0010628; GO:0030177; GO:0032613; GO:0032722; GO:0032755; GO:0032757; GO:0034123; GO:0034134; GO:0042346; GO:0042495; GO:0042496; GO:0050830; GO:0051092; GO:0071223; GO:0071726; GO:0071727; GO:0001775	GO:0004872; GO:0004888; GO:0001530; GO:0008329; GO:0035325; GO:0042497; GO:0042834; GO:0046982	GO:0016021; GO:0016020; GO:0005737; GO:0005794; GO:0005886; GO:0009986; GO:0031226; GO:0035354; GO:0045121	2355	1.677e-10	8.93e-08	B1	74745531	74747885	2355
ENSFCAG00000029636	ATF3	protein_coding	activating transcription factor 3 [Source:HGNC Symbol;Acc:HGNC:785]	0.4765	GO:0006357; GO:0006355; GO:0000122; GO:0006094; GO:0010628; GO:0030968; GO:0034198; GO:0035914; GO:0045892; GO:0045944; GO:0070373; GO:1903984; GO:1990440	GO:0043565; GO:0003700; GO:0003677; GO:0000976; GO:0000977; GO:0000978; GO:0001078; GO:0042802; GO:0042803; GO:0044212; GO:0046982	GO:0005634; GO:0005730; GO:1990622	3511	1.821e-10	9.322e-08	F1	30446632	30457187	10556
ENSFCAG00000010907	RTP4	protein_coding	receptor transporter protein 4 [Source:HGNC Symbol;Acc:HGNC:23992]	0.5113	GO:0006612; GO:0001580; GO:0051205	GO:0031849	GO:0005737; GO:0009986	708	1.967e-10	9.448e-08	C2	82803722	82805525	1804
ENSFCAG00000011708	IFIT2	protein_coding	interferon induced protein with tetratricopeptide repeats 2 [Source:HGNC Symbol;Acc:HGNC:5409]	0.5284	GO:0043065; GO:0035457; GO:0032091; GO:0009615; GO:0051607	GO:0003723	GO:0005783; GO:0005737	1410	1.987e-10	9.448e-08	D2	8632064	8633473	1410
ENSFCAG00000009585	CD80	protein_coding	T-lymphocyte activation antigen CD80 [Source:RefSeq peptide;Acc:NP_001009253]	0.4406	GO:0031295; GO:0042102; GO:0046641; GO:0050731; GO:0071222		GO:0016021; GO:0016020; GO:0009897; GO:0009986; GO:0098636	702	2.306e-10	1.059e-07	C2	65161024	65181453	20430
ENSFCAG00000031317	TNFSF13B	protein_coding	TNF superfamily member 13b [Source:HGNC Symbol;Acc:HGNC:11929]	0.5461	GO:0006955; GO:0001782; GO:0002636; GO:0030890; GO:0031295; GO:0031296; GO:0042102; GO:0048305; GO:0050776	GO:0005164	GO:0016020; GO:0005737; GO:0048471	1302	2.79e-10	1.238e-07	A1	77447447	77479844	32398
